# Supplementary material for: Comprehensive Analysis of miRNAs and Target mRNAs between Immature and Mature Testis Tissue in Chinese Red Steppes Cattle
Source: Animals (Basel). 2021 Oct 21;11(11):3024. doi: 10.3390/ani11113024 (PMC8614260; doi:10.3390/ani11113024)
Supplement: Supplementary file 1 [file animals-11-03024-s001.zip]

Archive with 1 entries (1 files):
- animals-1362968-supplementary.pdf
